# Supplementary material for: Molecular surveillance of anti-malarial resistance pfcrt, pfmdr1, and pfk13 polymorphisms in African Plasmodium falciparum imported parasites to Wuhan, China
Source: Malar J. 2021 May 1;20:209. doi: 10.1186/s12936-021-03737-8 (PMC8087876; doi:10.1186/s12936-021-03737-8)
Supplement: Supplementary file 2 — Additional file 2: Table S1. Reaction system and conditions for amplification of targeted fragments of pfmdr1 and pfcrt genes. [file 12936_2021_3737_MOESM2_ESM.xlsx]

## Sheet: Sheet1
Table S1 Reaction system and conditions for nested PCR.
Gene		PCR system			PCR conditions
	Codon position	Round	Reagents	Volume (μl)
pfcrt	72-76	1st	2× Phusion PCR Master Mix	10	94 °C 3 min; followed by 30 cycles ( 94 °C 30 sec , 56 °C 30 sec, 60 °C 1 min); 60 °C 5 min; then store at 12 °C.
			Template DNA	1
			Primer F (μM)	1
			Primer R (μM)	1
			Ultrapure H2O	7
			Total	20
		2nd	2× Phusion PCR Master Mix	25	94 °C 3 min; followed by 30 cycles ( 94 °C 30 sec , 48 °C 30 sec, 65 °C 1 min); 65 °C 5 min; then store at 12 °C.
			Template DNA	1
			Primer F (μM)	1
			Primer R (μM)	1
			Ultrapure H2O	22
			Total	50
	93-148	1st	2× Phanta Max Master Mix	25	95 °C 5 min; followed by 40 cycles ( 95 °C 30 sec , 65 °C 1 min, 65 °C 1 min 30sec); 65 °C 10 min; then store at 12 °C.
			Template DNA	1
			Primer F (μM)	1
			Primer R (μM)	1
			Ultrapure H2O	22
			Total	50
	343-356	1st	2× Phanta Max Master Mix	25	95 °C 5 min; followed by 40 cycles ( 95 °C 30 sec , 50 °C 30 sec, 68 °C 1 min); 68 °C 10 min; then store at 12 °C.
			Template DNA	1
			Primer F (μM)	1
			Primer R (μM)	1
			Ultrapure H2O	22
			Total	50
pfmdr1	86-184	1st	2× NovoStar Green PCR Mix	10	95 °C 3 min; followed by 30 cycles ( 95 °C 30 sec , 55 °C 30 sec, 72 °C 30 sec); 72 °C 5 min; then store at 12 °C.
			Template DNA	1
			Primer F (μM)	1
			Primer R (μM)	1
			Ultrapure H2O	7
			Total	20
		2nd	2× NovoStar Green PCR Mix	25
			Template DNA	1
			Primer F (μM)	1
			Primer R (μM)	1
			Ultrapure H2O	22
			Total	50
Pfk13	474-589	1st	2× Phusion PCR Master Mix	10	98 °C 3 min; followed by 30 cycles ( 98 °C 10 sec , 55 °C 30 sec, 72 °C 30 sec); 72 °C 5 min; then store at 12 °C.
			Template DNA	1
			Primer F (μM)	1
			Primer R (μM)	1
			Ultrapure H2O	7
			Total	20
		2nd	2× NovoStar Green PCR Mix	25
			Template DNA	2
			Primer F (μM)	2
			Primer R (μM)	2
			Ultrapure H2O	19
			Total	50
