# Supplementary material for: Molecular surveillance of anti-malarial resistance pfcrt, pfmdr1, and pfk13 polymorphisms in African Plasmodium falciparum imported parasites to Wuhan, China
Source: Malar J. 2021 May 1;20:209. doi: 10.1186/s12936-021-03737-8 (PMC8087876; doi:10.1186/s12936-021-03737-8)
Supplement: Supplementary file 3 — Additional file 3: Table S2. Haplotypes distribution of pfcrt and pfmdr1 during 2017-2019. [file 12936_2021_3737_MOESM3_ESM.xlsx]

## Sheet: Sheet1
Table S2 Haplotypes distribution of pfcrt and pfmdr1 during 2017-2019.
Sample No.	Area	Country	Pfmdr1				Pfcrt																Combined haplotype
			N86Y	Y184F	Haplotype		C72S	V73	M74I	N75E	K76T	T93S	H97S	C101F	Y136N	P140Q	F145I	M343C	C350R	G353V	I356T	Haplotype(C72S-K76T)
235	WA	Liberia	A	A	NY		T	T	G	A	C	A	A	T	T	C	T	A	T	G	C	CVIET	NY-CVIET
236	WA	Nigeria	A	T	NF		T	G	A	T	A											CVMNK	NF-CVMNK
237	WA	Nigeria	A	T	NF		T	G	A	T	A	A	A	T	T	C	T	A	T	G	T	CVMNK	NF-CVMNK
238	CA	Congo	A	A/T	N Y/F		T	G	A	T	A	A	A	T	T	C	T					CVMNK
239	SA	Angola	A	A	NY		T	G	A	T	A	A	A	T	T	C	T	A	T	G	T	CVMNK	NY-CVMNK
240	WA	Sierra Leone	A	T	NF		T	T	G	A	C	A	A	T	T	C	T	A	T	G	C	CVIET	NF-CVIET
241	WA	Cameroon	A	T	NF		T	G	A	T	A	A	A	T	T	C	T	A	T	G	T	CVMNK	NF-CVMNK
242	CA	Zambia	A	A/T	N Y/F		T	G	A	T	A	A	A	T	T	C	T	A	T	G	T	CVMNK
243	WA	Mali	A	A	NY		T	T	G	A	C							A	T	G	C	CVIET	NY-CVIET
244	CA	Gabon	A	A	NY		T	G	A	T	A	A	A	T	T	C	T	A	T	G	C	CVMNK	NY-CVMNK
245	SA	Mozambique	A	T	NF		T	G	A	T	A	A	A	T	T	C	T	A	T	G	T	CVMNK	NF-CVMNK
246	WA	Nigeria	A	A	NY		T	T	G	A	C	A	A	T	T	C	T	A	T	G	T	CVIET	NY-CVIET
247	WA	Nigeria	A	T	NF		T	G	A	T	A	A	A	T	T	C	T	A	T	G	T	CVMNK	NF-CVMNK
248	WA	Nigeria	A	T	NF		T	G	A	T	A	A	A	T	T	C	T	A	T	G	T	CVMNK	NF-CVMNK
249	EA	Kenya	A	A	NY		T	G	A	T	A	A	A	T	T	C	T	A	T	G	T	CVMNK	NY-CVMNK
250	WA	Sierra Leone	A	A	NY		T	G	A	T	A	A	A	T	T	C	T					CVMNK	NY-CVMNK
251	WA	Nigeria	A/T	A/T	N/Y Y/F		T	G	A	T	A	A	A	T	T	C	T					CVMNK
252	WA	Ivory Coast	A	A/T	N Y/F		T	G	A	T	A	A	A	T	T	C	T					CVMNK
253	SA	Mozambique	A	A/T	N Y/F		T	G	A	T	A	A	A	T	T	C	T	A	T	G	T	CVMNK
254	EA	Tanzania	A	T	NF		T	G	A	T	A	A	A	T	T	C	T	A	T	G	T	CVMNK	NF-CVMNK
255	CA	Gabon	A	A	NY		T	G	A	T	A	A	A	T	T	C	T	A	T	G	T	CVMNK	NY-CVMNK
256	SA	Angola	A	T	NF		T	G	A	T	A	A	A	T	T	C	T	A	T	G	T	CVMNK	NF-CVMNK
257	WA	Ivory Coast	A	T	NF		T	G	A	T	A	A	A	T	T	C	T	A	T	G	T	CVMNK	NF-CVMNK
258	CA	Cameroon	A	T	NF		T	G	A	T	A	A	A	T	T	C	T	A	T	G	T	CVMNK	NF-CVMNK
259	WA	Ivory Coast	A	A/T	N Y/F		T	G	A	T	A	A	A	T	T	C	T	A	T	G	T	CVMNK
260	EA	Tanzania	A	A	NY		T	G	A	T	A	A	A	T	T	C	T	A	T	G	T	CVMNK	NY-CVMNK
261	SA	Angola	A	T	NF		T	G	A	T	A	A	A	T	T	C	T	A	T	G	T	CVMNK	NF-CVMNK
262	WA	Ivory Coast	A	A/T	N Y/F		T	G	A	T	A	A	A	T	T	C	T					CVMNK
263	EA	South Sudan	A/T	A/T	N/Y Y/F		T	G	A	T	A	A	A	T	T	C	T	A	T	G	T	CVMNK
264	WA	Nigeria	A	T	NF		T	G	A	T	A	A	A	T	T	C	T	A	T	G	T	CVMNK	NF-CVMNK
265	CA	Chad	A	T	NF		T	G	A	T	A	A	A	T	T	C	T	A	T	G	T	CVMNK	NF-CVMNK
266	SA	Zambia	A	A/T	N Y/F		T	G	A	T	A	A	A	T	T	C	T	A	T	G	T	CVMNK
267	SA	Mozambique	A	T	NF		T	G	A	T	A	A	A	T	T	C	T	A	T	G	T	CVMNK	NF-CVMNK
268	SA	Angola	A	T	NF		T	G	A	T	A	A	A	T	T	C	T	A	T	G	T	CVMNK	NF-CVMNK
269	WA	Ivory Coast	A	A/T	N Y/F		T	G	A	T	A	A	A	T	T	C	T					CVMNK
270	WA	Nigeria	A	T	NF		T	G	A	T	A	A	A	T	T	C	T	A	T	G	T	CVMNK	NF-CVMNK
271	CA	Chad	T	T	YF		T	G	A	T	A	A	A	T	T	C	T					CVMNK	YF-CVMNK
272	CA	Congo	T	A/T	Y Y/F		T	G	A	T	A	A	A	T	T	C	T					CVMNK
273	WA	Mali	T	T	YF		T	G	A	T	A											CVMNK	YF-CVMNK
274	WA	Guinea	A	A	NY		T	G	A	T	A	A	A	T	T	C	T					CVMNK	NY-CVMNK
275	WA	Nigeria	A	A/T	N Y/F		T	G	A	T	A	A	A	T	T	C	T					CVMNK
276	WA	Ivory Coast	A	T	NF		T	G	A	T	A	A	A	T	T	C	T	A	T	G	T	CVMNK	NF-CVMNK
277	WA	Guinea	A	T	NF		T	T	G	A	C	A	A	T	T	C	T	A	T	G	T/C	CVIET	NF-CVIET
278	CA	Congo	A	T	NF		T	G	A	T	A	A	A	T	T	C	T	A	T	G	T	CVMNK	NF-CVMNK
279	CA	Congo	A	T	NF		T	T	G	A	C							A	T	G	T/C	CVIET	NF-CVIET
280	SA	Angola	A	A	NY		T	G	A	T	A	A	A	T	T	C	T					CVMNK	NY-CVMNK
281	CA	Congo	A	A	NY		T	G	A	T	A	A	A	T	T	C	T	A	T	G	T	CVMNK	NY-CVMNK
284	WA	Burkina Faso	A	T	NF		T	G	A	T	A	A	A	T	T	C	T	A	T	G	T	CVMNK	NF-CVMNK
285	CA	Congo	A	T	NF		T	G	A	T	A	A	A	T	T	C	T	A	T	G	T	CVMNK	NF-CVMNK
286	WA	Ivory Coast	A	T	NF		T	G/T	A/G	T/A	A/C											CV M/I N/E K/T
287	CA	Congo	A	A	NY		T	G	A	T	A	A	A	T	T	C	T	A	T	G	T	CVMNK	NY-CVMNK
288	WA	Ghana	A	T	NF							A	A	T	T	C	T	A	T	G	T
289	CA	Gabon	A	T	NF		T	G	A	T	A	A	A	T	T	A	T	A	T	G	T	CVMNK	NF-CVMNK
290	EA	Uganda	A	A	NY		T	G	A	T	A	A	A	T	T	C	T	A	T	G	T	CVMNK	NY-CVMNK
291	NA	Sudan	A	T	NF		T	T	G	A	C	A	A	T	T	C	T	A	T	G	T	CVIET	NF-CVIET
292	CA	Congo	A	A	NY		T	G	A	T	A	A	A	T	T	C	T	A	T	G	T	CVMNK	NY-CVMNK
293	CA	Congo	A	T	NF		T	G	A	T	A	A	A	T	T	C	T	A	T	G	T	CVMNK	NF-CVMNK
294	CA	Congo	A	A/T	N Y/F		T	G	A	T	A	A	A	T	T	C	T	A	T	G	T	CVMNK
295	CA	Congo	A	A	NY		T	G	A	T	A							A	T	G	T	CVMNK	NY-CVMNK
296	CA	Congo	A	T	NF		T	G	A	T	A	A	A	T	T	C	T	A	T	G	T	CVMNK	NF-CVMNK
297	CA	Congo	A	A	NY		T	G	A	T	A	A	A	T	T	C	T	A	T	G	T	CVMNK	NY-CVMNK
298	SA	Zambia	A	A	NY		T	G	A	T	A	A	A	T	T	C	T	A	T	G	T	CVMNK	NY-CVMNK
299	SA	Mozambique	A	A	NY		T	G	A	T	A	A	A	T	A	C	T					CVMNK	NY-CVMNK
300	CA	Congo	A	T	NF		T	G	A	T	A	A	A	T	T	C	T	A	T	G	T	CVMNK	NF-CVMNK
301	CA	Congo	A	A	NY		T	G	A	T	A	A	A	T	T	C	T					CVMNK	NY-CVMNK
302	WA	Ghana	A	T	NF		T	G	A	T	A	A	A	T	T	C	T	A	T	G	T	CVMNK	NF-CVMNK
305	EA	Uganda	A	T	NF		T	G/T	A/G	T/A	A/C											CV M/I N/E K/T
306	WA	Ghana	A	A	NY		T	G	A	T	A											CVMNK	NY-CVMNK
307	WA	Ghana	A	A	NY		T	G	A	T	A											CVMNK	NY-CVMNK
308	WA	Nigeria	A	A	NY		T	G	A	T	A	A	A	T	T	C	T	A	T	G	T	CVMNK	NY-CVMNK
309	WA	Sierra Leone	A	T	NF							A	A	T	T	C	T	A	T	G	T
310	WA	Nigeria	A	A/T	N Y/F		T	G	A	T	A											CVMNK
311	WA	Ivory Coast	A	A	NY		T	G	A	T	A	A	A	T	T	C	T	A	T	G	T	CVMNK	NY-CVMNK
312	WA	Burkina Faso	A	A	NY		T	G	A	T	A	A	A	T	T	C	T	A	T	G	T	CVMNK	NY-CVMNK
313	CA	Equatorial Guinea	A	A	NY		T	G	A	T	A	A	A	T	T	C	T	A	T	G	T	CVMNK	NY-CVMNK
314	CA	Chad	T	T	YF		T	T	G	A	C							A	T	G	T	CVIET	YF-CVIET
315	WA	Nigeria	T	T	YF		T	G	A	T	A	A	A	T	T	C	T					CVMNK	YF-CVMNK
316	WA	Nigeria	A	T	NF		T	G	A	T	A	A	A	T	T	C	T					CVMNK	NF-CVMNK
317	CA	Chad	A	T	NF		T	T	G	A	C	A	A	T	T	C	T	A	T	G	T	CVIET	NF-CVIET
318	WA	Nigeria	A	T	NF		T	G	A	T	A											CVMNK	NF-CVMNK
319	WA	Ghana	A	T	NF		T	G	A	T	A						T					CVMNK	NF-CVMNK
320	WA	Ivory Coast	A	A/T	N Y/F		T	G	A	T	A	A	A	T	T	C	T	A	T	G	T	CVMNK
321	WA	Ivory Coast	A	T	NF		T	G	A	T	A	A	A	T	T	C	T	A	T	G	T	CVMNK	NF-CVMNK
322	WA	Nigeria	A	T	NF		T	G	A	T	A	A	A	T	T	A/C	T	A	T	G	T	CVMNK	NF-CVMNK
323	CA	Congo	A	A/T	N Y/F		T	G	A	T	A							A	T	G	T	CVMNK
324	WA	Guinea	A	A/T	N Y/F		T	G	A	T	A	A	A	T	T	C	T	A	T	G	T	CVMNK
325	CA	Congo	A	A	NY		T	G	A	T	A	A	A	T	T	C	T	A	T	G	T	CVMNK	NY-CVMNK
326	SA	Mozambique	A	T	NF		T	G	A	T	A	A	A	T	T	C	T	A	T	G	T	CVMNK	NF-CVMNK
327	CA	Congo	A	A/T	N Y/F		T	G	A	T	A	A	A	T	T	C	T	A	T	G	T	CVMNK
328	WA	Liberia	A	T	NF		T	T	G	A	C	A	A	T	T	C	T	A	T	G	C	CVIET	NF-CVIET
329	WA	Ghana	A	T	NF		T	G	A	T	A	A	A	T	T	C	T	A	T	G	T	CVMNK	NF-CVMNK
330	CA	Congo	A	T	NF		T	G	A	T	A	A	A	T	T	C	T	A	T	G	T	CVMNK	NF-CVMNK
331	WA	Nigeria	A	A/T	N Y/F		T	G/T	A/G	T/A	A/C	A	A	T	T	C	T	A	T	G	T/C	CV M/I N/E K/T
332	CA	Congo	A	A	NY		T	G	A	T	A	A	A	T	T	C	T	A	T	G	T	CVMNK	NY-CVMNK
333	EA	Uganda	A	T	NF		T	G	A	T	A	A	A	T	T	C	T	A	T	G	T	CVMNK	NF-CVMNK
334	WA	Nigeria	A	A	NY		T	G	A	T	A	A	A	T	T	C	T	A	T	G	T	CVMNK	NY-CVMNK
335	CA	Congo	A	T	NF		T	G	A	T	A	A	A	T	T	C	T	A	T	G	T	CVMNK	NF-CVMNK
336	CA	Congo	A	T	NF		T	G	A	T	A	A	A	T	T	C	T	A	T	G	T	CVMNK	NF-CVMNK
337	SA	Mozambique	A	A	NY		T	G	A	T	A	A	A	T	T	C	T	A	T	G	T	CVMNK	NY-CVMNK
338	EA	Tanzania	A	A	NY		T	G	A	T	A	A	A	T	T	C	T					CVMNK	NY-CVMNK
339	SA	Mozambique	A	A	NY		T	G	A	T	A											CVMNK	NY-CVMNK
340	WA	Nigeria	A	A	NY		T	G	A	T	A	A	A	T	A	C	T	A	T	G	T	CVMNK	NY-CVMNK
341	SA	Angola	A	A	NY		T	G	A	T	A	A	A	T	T	C	T	A	T	G	T	CVMNK	NY-CVMNK
342	CA	Congo	A	A	NY		T	G	A	T	A											CVMNK	NY-CVMNK
343	WA	Guinea	A	A	NY		T	G	A	T	A											CVMNK	NY-CVMNK
344	EA	Uganda	A	A	NY		T	G	A	T	A	A	A	T	T	C	T	A	T	G	T	CVMNK	NY-CVMNK
The WA, SA, CA, EA, NA and SEA represent West Africa, South Africa, Central Africa, East Africa, North Africa and Southeast Asia, respectively. The black base is wild type, and the red is mutant and mixed type. The non-base sample failed to be sequenced. Haplotype is only C72S V73 M74I N75E K76T.
