# Supplementary material for: Molecular surveillance of anti-malarial resistance pfcrt, pfmdr1, and pfk13 polymorphisms in African Plasmodium falciparum imported parasites to Wuhan, China
Source: Malar J. 2021 May 1;20:209. doi: 10.1186/s12936-021-03737-8 (PMC8087876; doi:10.1186/s12936-021-03737-8)
Supplement: Supplementary file 5 — Additional file 5: Table S4. Overall frequency of combined haplotypes in pfcrt and pfmdr1. [file 12936_2021_3737_MOESM5_ESM.xlsx]

## Sheet: Sheet2
Table S4 Overall frequency of combined haplotypes in pfcrt and pfmdr1.
pfmdr1 haplotype		pfcrt haplotype		Combined haplotype Total (%, 95% CI)
NF	42	CVMNK	73	NF-CVMNK	36(43.37, 0.32-0.54)
		CVIET	10	NF-CVIET	6(7.23, 0.02-0.13)
NY	37	CVMNK	73	NY-CVMNK	34(40.96, 0.30-0.52)
		CVIET	10	NY-CVIET	3(3.61, -0.005-0.077)
YF	4	CVMNK	73	YF-CVMNK	3(3.61, -0.005-0.077)
		CVIET	10	YF-CVIET	1(1.20, -0.012-0.036)
Total					83
Mutations are shown in bold font.
